# Supplementary material for: Effects of Succinate on Growth Performance, Meat Quality and Lipid Synthesis in Bama Miniature Pigs
Source: Animals (Basel). 2024 Mar 25;14(7):999. doi: 10.3390/ani14070999 (PMC11011074; doi:10.3390/ani14070999)
Supplement: Supplementary file 1 [file animals-14-00999-s001.zip]

Archive with 1 entries (1 files):
- animals-2888765-supplementary.pdf
